# Supplementary material for: Rickettsia felis and Other Rickettsia Species in Chigger Mites Collected from Wild Rodents in North Carolina, USA
Source: Microorganisms. 2022 Jul 2;10(7):1342. doi: 10.3390/microorganisms10071342 (PMC9324336; doi:10.3390/microorganisms10071342)
Supplement: Supplementary file 1 [file microorganisms-10-01342-s001.zip]

Archive with 6 entries (6 files):
- Supplementary Figure S1_ML 23-5S.tiff
- Supplementary Figure S2_NJ 17kda.tiff
- Supplementary Figure S3_ML 17KDA.tiff
- Supplementary Figure S4.pdf
- Supplementary Figure S5_ML gltA.tiff
- Supplementary Figure S6 All three genes ML.tiff
